# Supplementary material for: Improved Enzyme Replacement Therapy with Cipaglucosidase Alfa/Miglustat in Infantile Pompe Disease
Source: Pharmaceuticals (Basel). 2023 Aug 23;16(9):1199. doi: 10.3390/ph16091199 (PMC10537092; doi:10.3390/ph16091199)
Supplement: Supplementary file 1 [file pharmaceuticals-16-01199-s001.zip]

Archive with 2 entries (2 files):
- Video S1 index patient before therapy started with Cipaglucosidase alfa Miglustat-converted.mp4
- Video S2 index patients current state under therapy with Cipaglucosidase alfaMiglustat-converted.mp4
